# Supplementary material for: Combined PI3K Inhibitor and Eribulin Enhances Anti-Tumor Activity in Preclinical Models of Paclitaxel-Resistant, PIK3CA-Mutated Endometrial Cancer
Source: Cancers (Basel). 2023 Oct 8;15(19):4887. doi: 10.3390/cancers15194887 (PMC10571568; doi:10.3390/cancers15194887)
Supplement: Supplementary file 1 [file cancers-15-04887-s001.zip]

Archive with 1 entries (1 files):
- cancers-2605248-supplementary.pdf
